# Supplementary material for: Does Diabetes Matter? The Efficacy of PRP on the Quality of Life in Stress Urinary Incontinence
Source: Bioengineering (Basel). 2025 Oct 29;12(11):1179. doi: 10.3390/bioengineering12111179 (PMC12649523; doi:10.3390/bioengineering12111179)
Supplement: Supplementary file 1 [file bioengineering-12-01179-s001.zip]

Archive with 1 entries (1 files):
- bioengineering-3907915-supplementary.pdf
